# Supplementary material for: Methyltransferase-Like 3 Rescues the Amyloid-beta protein-Induced Reduction of Activity-Regulated Cytoskeleton Associated Protein Expression via YTHDF1-Dependent N6-Methyladenosine Modification
Source: Front Aging Neurosci. 2022 Apr 25;14:890134. doi: 10.3389/fnagi.2022.890134 (PMC9084913; doi:10.3389/fnagi.2022.890134)
Supplement: Supplementary Table 1 — The sequences of primers used in the experiments. [file Table_1.xlsx]

## Sheet: Primers
Gene	Primer	Sequence
β-ACTIN	Forward Primer	5'-CTTCGCGGGCGACGAT-3'
	Reverse Primer	5'-CCACATAGGAATCCTTCTGACC-3'
ARC	Forward Primer	5'-TCATCCAGATGTGAGCACCG-3'
	Reverse Primer	5'-GATGGCCTGAGAGTGTGGAG-3'
METTL3	Forward Primer	5'-TTGTCTCCAACCTTCCGTAGT-3'
	Reverse Primer	5'-CCAGATCAGAGAGGTGGTGTAG-3'
METTL14	Forward Primer	5'-AGTGCCGACAGCATTGGTG-3'
	Reverse Primer	5'-GGAGCAGAGGTATCATAGGAAGC-3'
WTAP	Forward Primer	5'-CCTGGAAGTTTACGCCTGAT-3'
	Reverse Primer	5'-AATGGTACTCTGCATACCCTCT-3'
ALKBH5	Forward Primer	5'-AGTTCCAGTTCAAGCCTATTCG-3'
	Reverse Primer	5'-TGCTCAGGGACTTTGTTTCC-3'
FTO	Forward Primer	5'-ACTTGGCTCCCTTATCTGACC-3'
	Reverse Primer	5'-TGTGCAGTGTGAGAAAGGCTT-3'
YTHDF1	Forward Primer	5'-CGACATCCACCGCTCCATTA-3'
	Reverse Primer	5'-TGTTTCGACTCTGCCGTTCC-3'
YTHDF2	Forward Primer	5'-AGCCCCACTTCCTACCAGATG-3'
	Reverse Primer	5'-TGAGAACTGTTATTTCCCCATGC-3'
YTHDF3	Forward Primer	5'-TCAGAGTAACAGCTATCCACCA-3'
	Reverse Primer	5'-GGTTGTCAGATATGGCATAGGCT-3'
YTHDC1	Forward Primer	5'-CCAAAGCGAAGGGTGTATG-3'
	Reverse Primer	5'-GAGCCGACTTAGTGAAGGGTA-3'
YTHDC2	Forward Primer	5'- TTCGCATTGATGAGGAGGT-3'
	Reverse Primer	5'-TTGAGTCGCCCACTTGTCT-3'
