# Supplementary material for: Methyltransferase-Like 3 Rescues the Amyloid-beta protein-Induced Reduction of Activity-Regulated Cytoskeleton Associated Protein Expression via YTHDF1-Dependent N6-Methyladenosine Modification
Source: Front Aging Neurosci. 2022 Apr 25;14:890134. doi: 10.3389/fnagi.2022.890134 (PMC9084913; doi:10.3389/fnagi.2022.890134)
Supplement: Supplementary Table 2 — The ARC expression in control and AD patients in the AlzData database. Data was expressed as median [IQR]. IQR = interquartile range. NA = not available. *p < 0.05, **p < 0.01, ***p < 0.001. [file Table_2.xlsx]

## Sheet: AlzData
Brain Region	GSE	Control	AD	FDR	log2 FoldChange	p-value
Entorhinal Cortex	GSE26927	7.356 [7.169~7.901]	7.374 [7.057~7.808]	0.942	0.11	0.777
	GSE26972	7.238 [6.952~7.472]	6.903 [6.785~7.260]	0.800	-0.20	0.478
	GSE48350	-1.177 [-1.419~-0.396]	-1.197 [-1.655~-0.946]	0.675	-0.38	0.401
	GSE5281	9.137 [7.700~9.959]	5.918 [5.027~7.455]	0.021	-2.20	0.002**
	Cross-platform nomalized	3.667 [3.261~5.035]	3.392 [2.795~3.964]	0.06	-0.71	0.009**
Hippocampus	GSE28146	5.895 [4.844~7.080]	7.115 [5.741~7.908]	0.790	1.18	0.108
	GSE29378	9.057 [8.671~9.380]	8.847 [8.251-9.131]	0.245	-0.49	0.021*
	GSE36980	8.730 [8.631~8.862]	8.645 [8.525~8.747]	0.738	-0.15	0.342
	GSE48350	-0.389 [-1.178~0.296]	-0.462 [-1.027~0.149]	0.988	-0.17	0.677
	GSE5281	8.816 [7.586~9.180]	8.996 [7.303~9.516]	0.715	0.60	0.436
	Cross-platform nomalized	5.833 [5.225~6.336]	5.752 [4.999~6.393]	0.62	-0.18	0.376
Temporal Cortex	GSE36980	8.831 [8.708~8.879]	8.675 [8.613~8.762]	0.811	-0.15	0.315
	GSE5281	7.449 [5.914~8.252]	6.627 [5.199~8.008]	0.476	-0.61	0.299
	Cross-platform nomalized	NA	NA	NA	NA	NA
Frontal Cortex	GSE12685	7.135 [7.019~7.473]	7.129 [6.950~7.184]	0.584	-0.24	0.273
	GSE33000	-0.140 [-0.540~0.317]	-0.221 [-0.502~0.206]	<0.001	-0.50	<0.001***
	GSE36980	8.730 [8.545~8.787]	8.543 [8.497~8.692]	0.558	-0.15	0.136
	GSE48350	-0.321 [-0.675~0.184]	-0.285 [-0.454~0.009]	0.986	0.02	0.932
	GSE5281	7.495 [6.293~8.212]	7.199 [5.590~7.584]	0.799	-0.36	0.484
	GSE53697	2.215 [1.723~2.551]	2.024 [1.613~2.154]	0.792	-0.05	0.960
	Cross-platform nomalized	4.849 [4.470~5.441]	4.825 [4.323~5.221]	0.63	-0.18	0.178
